# Supplementary material for: Giant Viruses as a Source of Novel Enzymes for Biotechnological Application
Source: Pathogens. 2022 Dec 1;11(12):1453. doi: 10.3390/pathogens11121453 (PMC9787589; doi:10.3390/pathogens11121453)
Supplement: Supplementary file 1 [file pathogens-11-01453-s001.zip › Table S1.xls]

## Sheet: Table S1
Functional category	Gene function	Virus with the gene	No. Genes in the virus
Carbohydrate metabolism	1-3-beta-glucanase	PBCV-1	1
	2-polyprenylphenol 6-hydroxylase	PgV16T	2
	6-phosphofructokinase	OtV5	1
	Alginate lyase	PBCV-1	1
	Bifunctional chitinase/lysozyme	PBCV-1	1
	Cellulose synthase catalytic subunit	PBCV-1	3
	Chitin binding domain-containing protein	PBCV-1	4
	Chitinase	PBCV-1	3
	Chitosanase	PBCV-1	1
	D-lactate dehydrogenase	PBCV-1	2
	dTDP-D-glucose 4-6-dehydratase	OtV5	1
	Endosialidase	HaV01	1
	Galactosyl transferase	OtV5	1
	GDP-D-mannose dehydratase	HaV01	1
		PBCV-1	1
	GDP-L-fucose synthase 2	PBCV-1	1
	GDP-mannose 4-6 dehydratase	OtV5	1
	Glucosamine--fructose-6-phosphate aminotransferase	HaV01	1
		PBCV-1	1
		PgV16T	1
	Glycoprotein Vp260	PBCV-1	1
	Glycosyl transferase	OtV5	5
		PBCV-1	4
		HaV01	4
		PgV16T	5
	GTA-type glycotransferase/O-methyltransferase domain-containing protein	HaV01	1
	Hyaluronan synthase	PBCV-1	1
	NAD-dependent epimerase/dehydratase	HaV01	1
		OtV5	1
	UDP-glucose 4-epimerase	HaV01	1
	UDP-glucose 6-dehydrogenase	PBCV-1	1
DNA replication, recombination and repair	Adenine methyltransferase	PBCV-1	1
		FsV	1
		OtV5	1
	ATPase	FsV	1
		PBCV-1	1
		HaV01	1
	Chromosomal protein MC1a	PBCV-1	1
	Cytosine-specific methyltransferase	PBCV-1	4
	D5-ATPase-helicase	HaV01	1
	DNA adenine methyltransferase	HaV01	2
		OtV5	1
	DNA gyrase	PgV16T	1
	DNA ligase	EhV86	1
		OtV5	1
		PBCV-1	1
		PgV16T	1
	DNA methylase	PBCV-1	1
		PgV16T	1
		HaV01	1
	DNA methyltransferase	PgV16T	3
	DNA modification enzyme	PgV16T	1
	DNA polymerase	HaV01	1
		OtV5	1
		PBCV-1	2
		PgV16T	1
		EhV86	1
		FsV	1
	DNA polymerase sliding clamp 2	HaV01	1
		PBCV-1	2
	DNA primase	PBCV-1	1
	DNA topoisomerase 1	OtV5	1
		PgV16T	1
	DNA topoisomerase II	EhV86	1
		HaV01	1
		OtV5	1
		PBCV-1	1
	DNA-binding protein	EhV86	1
	Endonuclease	EhV86	3
		HaV01	1
	Endonuclease CviAII	PBCV-1	2
	Exodeoxyribonuclease III	PgV16T	1
	Exonuclease	FsV	1
		HaV01	1
		OtV5	1
		PgV16T	2
	Exonuclease RNase T and DNA polymerase III	OtV5	1
	GIY-YIG catalytic domain-containin endonuclease	PBCV-1	11
		PgV16T	4
	Helicase	EhV86	2
		PBCV-1	4
		PgV16T	3
	Helicase ATP-dependent exoDNAse	FsV	1
	Helicase C-terminal domain protein	PgV16T	1
	Helicase-superfamily III	FsV	1
	Methyltransferase	PgV16T	2
		FsV	2
		PBCV-1	2
	NTPase/helicase	PgV16T	1
		OtV5	1
	Nuclease	FsV	1
		HaV01	1
	P-loop ATPase/GTPase	OtV5	1
	Poxvirus A22-like protein	PBCV-1	1
	Proliferating cell nuclear antigen	FsV	1
		EhV86	1
		OtV5	1
	Pyrimidine dimer-specific glycosylase	PBCV-1	1
	Rep domain protein	PgV16T	1
	Replication factor C	PBCV-1	2
	Replication factor C large subunit	HaV01	1
		PgV16T	1
	Replication factor C small subunit	PgV16T	3
	Resolvase	HaV01	1
		PgV16T	1
Lipid metabolism	AB abhydrolase	PBCV-1	1
	Esterase	EhV86	1
	Fatty acid desaturase	EhV86	2
	Glycerophosphoryl diester phosphodiesterase	HaV01	1
		PBCV-1	1
	Lipase family protein	FsV	1
	Lipid hydrolase	PBCV-1	1
	Lipid phosphate phosphatase	EhV86	1
	Lipoprotein lipase	EhV86	1
	Acyl carrier protein dehydrogenase	OtV5	1
	Patatin phospholipase	OtV5	1
		PgV16T	1
	Phosphoglycerate mutase	EhV86	1
	Serine palmitoyltransferase	EhV86	1
	Sterol desaturase	EhV86	1
	Transmembrane fatty acid elongation protein	EhV86	1
Nucleotide metabolism	Amino-oxidase family protein	PgV16T	1
	Aminopeptidase C	PgV16T	1
	Aspartate transcarbamylase	PBCV-1	1
	Aspartate/tyrosine/aromatic aminotransferase	HaV01	1
	Bifunctional dihydrofolate reductase-thymidylate synthase	EhV86	1
	Cytidine and deoxycytidylate deaminase	EhV86	1
		PBCV-1	1
		FsV	1
	dCMP deaminase	HaV01	1
		PBCV-1	1
		PgV16T	1
	Deoxynucleoside kinase	PgV16T	2
	Deoxyuridine 5'-triphosphate nucleotidohydrolase	EhV86	1
		PgV16T	1
	Deoxyuridine triphosphatase	PBCV-1	1
	dUTP pyrophosphatase	PBCV-1	1
	dUTPase	OtV5	1
	m6A-gamma-methyltransferase M.CviQII	OtV5	1
	Nucleic acid-binding protein	EhV86	1
	Nucleoside deaminase	PgV16T	1
	Nucleic acid independent nucleoside triphosphatase	EhV86	1
	Oligoribonuclease	FsV	1
	Polynucleotide kinase-3'-phosphatase	PgV16T	1
	Ribonucleoside-diphosphate reductase large subunit	OtV5	1
		EhV86	1
		PgV16T	1
		FsV	1
		PBCV-1	1
	Ribonucleoside-diphosphate reductase small subunit	EhV86	1
		OtV5	1
		PBCV-1	2
		PgV16T	1
		FsV	1
	SET domain-containing protein	PBCV-1	1
	Thymidine kinase	OtV5	1
		PgV16T	1
		EhV86	1
	Thymidylate synthase	HaV01	1
		OtV5	1
		PBCV-1	1
		PgV16T	1
Protein metabolism	Dehydroquinate synthase	OtV5	1
	Asparagine synthase	HaV01	1
	Asparagine synthetase B	PgV16T	1
		OtV5	1
	Aspartyl asparaginyl beta-hydroxylase	OtV5	2
	ATP-dependent protease	PgV16T	1
		OtV5	1
		EhV86	1
	ATP-dependent zinc metalloprotease	PgV16T	1
	Cysteine protease	EhV86	2
		FsV	4
	DnaJ superfamily	EhV86	1
		PgV16T	2
	E3 ubiquitin protein ligase	PgV16T	1
	FAD-linked sulfhydryl oxidase	PBCV-1	2
		PgV16T	1
	N-myristoyltransferase	OtV5	1
	Prolyl 4-hydroxylase	OtV5	1
		PBCV-1	1
	Protein disulfide isomerase	PBCV-1	2
	Serine protease	EhV86	5
	SKP1-like protein	PBCV-1	2
	Thiol protease	PgV16T	1
		HaV01	1
		OtV5	1
	Ubiquitin carboxyl-terminal hydrolase	HaV01	1
		PBCV-1	1
	Ubiquitin protein ligase	FsV	2
	Ubiquitin specific peptidase C19	PgV16T	1
	Ubiquitin-conjugating enzyme E2	PgV16T	1
Transcription and RNA processing	Acetyltransferase	PBCV-1	1
		PgV16T	1
	ATP-dependent RNA helicase	HaV01	1
		PBCV-1	1
	DEAD-like helicase	OtV5	1
	DNA-directed RNA polymerase II subunit 2 RPB2	EhV86	1
	DNA-directed RNA polymerase II subunit D	PgV16T	1
	DNA-directed RNA polymerase II subunit RPB1	PgV16T	1
	DNA-directed RNA polymerase II subunit RPB10	PgV16T	1
	DNA-directed RNA polymerase II subunit RPB2	PgV16T	2
	DNA-directed RNA polymerase II subunit RPB5	PgV16T	1
	DNA-directed RNA polymerase II subunit RPB6	PgV16T	1
	DNA-directed RNA polymerase II subunit RPB7	PgV16T	1
	DNA-directed RNA polymerase II subunit RPB9	PgV16T	1
	DNA-directed RNA polymerase subunit	EhV86	3
	FtsJ-like methyltransferase	PgV16T	1
	HTH-type transcriptional regulator	HaV01	1
	mRNA capping enzyme beta chain	PBCV-1	3
	mRNA-capping enzyme mRNA guanylyltransferase	OtV5	2
		EhV86	1
		PgV16T	1
		HaV01	2
		PBCV-1	1
	NPH-I transcription termination factor	PgV16T	1
	NUDIX-like hydrolase	PgV16T	1
	PolyA polymerase catalytic subunit	PgV16T	1
	Ribonuclease H	OtV5	1
		PgV16T	2
		EhV86	1
		PBCV-1	1
	Rribonuclease HII	PgV16T	1
	RNA methylase	HaV01	1
	RNase III	HaV01	1
		OtV5	1
		PgV16T	1
		PBCV-1	1
	SAM-dependent methyltransferase	PgV16T	1
	TATA-box binding protein	PgV16T	1
		HaV01	1
		OtV5	1
	Transcription elongation factor	OtV5	1
	Transcription elongation factor S-II	HaV01	1
		PBCV-1	1
		EhV86	1
	Transcription elongation factor TFIIS	PgV16T	1
	Transcription factor IIB	PgV16T	2
		OtV5	1
	Transcription factor TFIID	PBCV-1	1
	Transcription termination factor	PgV16T	1
	Transcriptional regulator TetR family	FsV	1
	Very Late Transcription Factor 2 (VLFT2)	FsV	1
	Very Late Transcription Factor 3 (VLFT3)	PBCV-1	1
		PgV16T	2
		HaV01	1
		OtV5	1
	XRN family 5'-3' exonuclease	PgV16T	1
PBCV-1: Paramecium bursaria chlorella virus 1 (Chlorovirus)
EhV86: Emiliania huxleyi virus 86 (Coccolithovirus)
HaV01: Heterosigma akashiwo 01 (Raphidovirus)
FsV: Feldmannia species virus (Phaeovirus)
OtV5: Ostreococcus tauri virus 5 (Prasinovirus)
PgV16T: Phaeocystis globosa virus 16T (Prymnesiovirus)
